# Supplementary material for: Heterogeneous biological graph convolutional network for drug-target interaction prediction
Source: PLoS One. 2026 May 19;21(5):e0348895. doi: 10.1371/journal.pone.0348895 (PMC13186373; doi:10.1371/journal.pone.0348895)
Supplement: S1 File — The dataset comprises four types of biological entities, including drugs, diseases, genes, and proteins, along with their corresponding interaction and association data. (ZIP) [file pone.0348895.s001.zip]

Archive with 18 entries (17 files):
- dataset/
- dataset/disease.csv
- dataset/disease_disease.csv
- dataset/disease_gene.csv
- dataset/drug.csv
- dataset/drug_drug.csv
- dataset/drug_gene.csv
- dataset/gene.csv
- dataset/gene_gene.csv
- dataset/mat_disease_disease.csv
- dataset/mat_disease_drug.csv
- dataset/mat_disease_gene.csv
- dataset/mat_disease_protein.csv
- dataset/mat_drug_drug.csv
- dataset/mat_drug_gene.csv
- dataset/mat_drug_protein.csv
- dataset/mat_gene_gene.csv
- dataset/mat_protein_protein.csv
