# Supplementary material for: Heterogeneous biological graph convolutional network for drug-target interaction prediction
Source: PLoS One. 2026 May 19;21(5):e0348895. doi: 10.1371/journal.pone.0348895 (PMC13186373; doi:10.1371/journal.pone.0348895)
Supplement: S1 File — The dataset comprises four types of biological entities, including drugs, diseases, genes, and proteins, along with their corresponding interaction and association data. (ZIP) [file pone.0348895.s001.zip › dataset/disease_gene.csv]

version https://git-lfs.github.com/spec/v1
oid sha256:e0e2ffe3afe25e4b8c4546ad94d1b2c3019cca60e84c90a20cdc0201bd987e29
size 5031523
