# Supplementary material for: Heterogeneous biological graph convolutional network for drug-target interaction prediction
Source: PLoS One. 2026 May 19;21(5):e0348895. doi: 10.1371/journal.pone.0348895 (PMC13186373; doi:10.1371/journal.pone.0348895)
Supplement: S1 File — The dataset comprises four types of biological entities, including drugs, diseases, genes, and proteins, along with their corresponding interaction and association data. (ZIP) [file pone.0348895.s001.zip › dataset/mat_disease_drug.csv]

version https://git-lfs.github.com/spec/v1
oid sha256:54d30ddedca69726338e2f26b0373acbb13018c9031fbbe4289d038f46a28da7
size 427490
